# Supplementary material for: Ubiquitin regulatory X (UBX) domain-containing protein 6 is essential for autophagy induction and inflammation control in macrophages
Source: Cell Mol Immunol. 2024 Oct 23;21(12):1441–58. doi: 10.1038/s41423-024-01222-1 (PMC11606977; doi:10.1038/s41423-024-01222-1)
Supplement: Supplementary file 2 — Supplementary Table 1 [file 41423_2024_1222_MOESM2_ESM.xlsx]

## Sheet: Sheet1
Table S1. Statistics of transcriptome analysis in this study.
Sample	Number of reads	Cleaned reads	%	Mapped reads	%
HC-1	72886576	69228908	94.9817	66315284	95.7913
HC-2	61434634	58495520	95.2159	55997516	95.7296
HC-3	81672896	77730684	95.1732	74424640	95.7468
HC-4	71533578	68072800	95.162	65367002	96.0251
HC-5	63166148	60075930	95.1078	57573292	95.8342
HC-6	76437844	72896526	95.3671	70976004	97.3654
HC-7	73991534	70497400	95.2777	67419536	95.6341
HC-8	85280462	81134324	95.1382	77846306	95.9474
SR-1	70330994	67211730	95.5649	64602344	96.1177
SR-2	78901522	75002584	95.0585	71665730	95.551
SR-3	59544924	56540832	94.9549	54187298	95.8375
SR-4	83562876	79277570	94.8718	75649484	95.4236
SR-5	74881060	71549132	95.5504	68489278	95.7234
SR-6	72795662	69197046	95.0566	66254116	95.747
SR-7	68434688	64881168	94.8074	62185582	95.8453
SR-8	71303638	66923358	93.8569	62872136	93.9465
SP-1	74212212	68565800	92.3915	63780952	93.0215
SP-2	58642588	55466680	94.5843	52318916	94.3249
SP-3	65711122	61684064	93.8716	57824414	93.7429
SP-4	71400030	66584678	93.2558	62458716	93.8034
HC, healthy control; SR, patients who had recovered; SP, patients with a poor prognosis
