# Supplementary material for: Ubiquitin regulatory X (UBX) domain-containing protein 6 is essential for autophagy induction and inflammation control in macrophages
Source: Cell Mol Immunol. 2024 Oct 23;21(12):1441–58. doi: 10.1038/s41423-024-01222-1 (PMC11606977; doi:10.1038/s41423-024-01222-1)
Supplement: Supplementary file 3 — Supplementary Table 2 [file 41423_2024_1222_MOESM3_ESM.xlsx]

## Sheet: Baseline characteristics 
Baseline Characteristics
Total N=12
Variables	Overall N(%)
Age	73.4 ± 9.5
Sex (Male)	7 (58.3)
Survival	9 (75.0)
Diagnosis
Pneumonia	8 (66.7)
Urinary tract infection	3 (25.0)
Colitis	1 ( 8.3)
Cormorbodities
DM	5 (41.7)
HTN	2 (16.7)
Chronic Kidney Disease	1 ( 8.3)
Ischemic Heart Disease	3 (25.0)
Cerebral infarction	4 (33.3)
SMA syndrome	1 ( 8.3)
Pathogens
Multidrug-resistant A. Baumannii	3 (25.0)
E. Coli	4 (33.3)
Methicillin Resistant S. Aureus	1 ( 8.3)
E. pneumonia	1 ( 8.3)
Sepsis	8 (66.7)
Septic shock	4 (33.3)
CRRT	2 (16.7)
Invasive Ventilator	8 (66.7)
Tracheostomy	1 ( 8.3)
APACHE 2 score	25.2 ± 10.0
Laboratory findings
WBC (mL)	19873.3 ± 19822.4
Hb (g/dL)	10.7 ± 2.3
platelet (uL)	254.3 ± 140.2
Na (mEq/L)	137.4 ± 6.2
K (mEq/L)	4.2 ± 1.8
BUN (mg/dL)	23.7 ± 13.5
Cr (mg/dL)	1.2 ± 0.8
T.B (mg/dL)	0.8 ± 0.5
AST (IU/L)	25.1 ± 13.2
ALT (IU/L)	10.8 ± 5.1
CRP (mg/dL)	14.3 ± 8.8
procalcitonin (ng/mL)	22.9 ± 46.2
lactic acid (mmol/L)	3.7 ± 2.7
lactic acid 2 (mmol/L)	2.9± 2.5
Arterial blood pH	7.4 ± 0.1
PCO2 (mmHg)	38.9 ± 16.3
PO2 (mmHg)	62.2 ± 25.0
HCO3 (mmol/L)	22.7 ± 8.2
SpO2 (%)	82.7 ± 24.6
CRRT, Continuous renal replacement therapy; APACHE 2 scroe, acute physiology abd chronic health evaluation 2 score; WBC, White blood cell; T.B, Total bilirubin; AST, Aspartate aminotransferase; ALT, Alanine aminotransferase; CRP, C- reactive protein; Lactate 2, Flow up Lactate level after resurctiation
