# Supplementary material for: Ubiquitin regulatory X (UBX) domain-containing protein 6 is essential for autophagy induction and inflammation control in macrophages
Source: Cell Mol Immunol. 2024 Oct 23;21(12):1441–58. doi: 10.1038/s41423-024-01222-1 (PMC11606977; doi:10.1038/s41423-024-01222-1)
Supplement: Supplementary file 4 — Supplementary Table 3 [file 41423_2024_1222_MOESM4_ESM.xlsx]

## Sheet: SR vs SP 
	SR	SP	p value
Variables	8	4
Age	73.1 ± 7.1	74.0 ± 14.7	0.916
Sex (%) Male	6 ( 75.0)	1 ( 25.0)	0.222
Survival (%)	8 (100.0)	1 ( 25.0)	0.018
Diagnosis (%) Pneumonia	7 ( 87.5)	1 ( 25.0)	0.054
Urinary tract infection	1 ( 12.5)	2 ( 50.0)
Colitis	0 ( 0.0)	1 ( 25.0)
CRRT	0 ( 0.0)	2 ( 50.0)	0.091
Invasive mechanical ventilator	5 ( 62.5)	3 ( 75.0)	0.09
Tracheostomy	1 ( 12.5)	0 ( 0.0)	0.09
APACHE 2 *	21.8 ± 4.5	32.0 ± 15.0	0.266
WBC	23635.0 ± 23198.1	12350.0 ± 8476.0	0.251
Hb (g/dL)	9.8 ± 1.2	11.4 ± 2.7	0.32
Platelet (× 1000 uL)	246.9 ± 131.5	125.0 ± 27.6	0.036
Na (mEq/L)	136.3 ± 7.5	139.8 ± 1.5	0.242
K (mEq/L)	4.8 ± 1.9	3.1 ± 0.4	0.053
BUN (mg/dL)	27.3 ± 14.5	16.5 ± 8.3	0.134
Cr (mg/dL)	1.5 ± 0.9	0.8 ± 0.2	0.075
T.B (mg/dL)	0.6 ± 0.3	1.1 ± 0.6	0.157
AST (IU/L)	19.0 ± 9.7	37.2 ± 11.3	0.058
ALT (IU/L)	10.5 ± 5.3	11.5 ± 5.3	0.767
CRP (mg/dL)	14.4 ± 9.3	14.2 ± 9.1	0.984
Procalcitonin (ng/mL)	23.5 ± 54.2	22.0 ± 35.1	0.956
Lactic acid (mmol/L)	3.2 ± 3.0	4.6 ± 1.9	0.368
Lactic acid 2 (mmol/L)	2.2 ± 1.9	4.3 ± 3.3	0.299
Arterial blood pH	7.4 ± 0.1	7.4 ± 0.1	0.622
PCO2 (mmHg)	41.2 ± 18.6	34.1 ± 11.0	0.426
PO2 (mmHg)	64.4 ± 27.6	58.0 ± 21.7	0.675
HCO3 (mmol/L)	23.9 ± 9.5	20.2 ± 5.0	0.393
SpO2 (%)	82.1 ± 28.8	83.8 ± 16.7	0.904
CRRT, Continuous renal replacement therapy; APACHE 2 scroe, acute physiology abd chronic health evaluation 2 score; WBC, White blood cell; T.B, Total bilirubin; AST, Aspartate aminotransferase; ALT, Alanine aminotransferase; CRP, C- reactive protein; Lactate 2, Flow up Lactate level after resurctiation; SR, patients who had recovered; SP, patients with a poor prognosis
