# Supplementary material for: Ubiquitin regulatory X (UBX) domain-containing protein 6 is essential for autophagy induction and inflammation control in macrophages
Source: Cell Mol Immunol. 2024 Oct 23;21(12):1441–58. doi: 10.1038/s41423-024-01222-1 (PMC11606977; doi:10.1038/s41423-024-01222-1)
Supplement: Supplementary file 5 — Supplementary Table 4 [file 41423_2024_1222_MOESM5_ESM.xlsx]

## Sheet: Sheet1
Gene	Primer	Sequences
UBXN6	Forward	5'-AAG CTC AAA GAG TCC GTG GG-3'
	Reverse	5'-TCA CCT GGT TTC GGA TGG TG-3'
TNF	Forward	5′-GCT GCA CTT TGG AGT GAT CG-3′
	Reverse	5′-ACA ACA TGG GCT ACA GGC TT-3′
CCL3	Forward	5′-GGC TCT CTG CAA CCA GTT CTC-3′
	Reverse	5′-GTT AGG AAG ATG ACA CCG GGC T-3′
CCL4	Forward	5'-GCT TCC TCG CAA CTT TGT GG-3'
	Reverse	5'-TCA CTG GGA TCA GCA CAG AC-3'
GAPDH	Forward	5′-CAA GAT CAT CAG CAA TGC CTC C-3′
	Reverse	5′-GGT CAT GAG TCC TTC CAC GA-3′
Tnf	Forward	5′-GGT GCC TAT GTC TCA GCC TCT T-3′
	Reverse	5′-GCC ATA GAA CTG ATG AGA GGG AG-3′
Ccl3	Forward	5′-TGC CAA GTA GCC ACA TCG AG-3′
	Reverse	5′-GAG ATG GGG GTT GAG GAA CG-3′
Ccl4	Forward	5′-CCC AGC TCT GTG CAA ACC TA-3′
	Reverse	5′-CCA TTG GTG CTG AGA ACC CT-3′
Tnfaip3	Forward	5′-CGA AAG ACG TGC ACA CCC C-3′
	Reverse	5′-CAG CCA TGG TCC TCG ACA AG-3′
Sel1l	Forward	5′-ATG ATG AGT GCA CCT CAG ACG-3′
	Reverse	5′-AGC CCC ACT TCT CAT CTG TC-3′
Edem1	Forward	5′-GCG CTT CAA AAT AAT GCC CG-3′
	Reverse	5′-CCG AAG ACC AAC CAG AGC AC-3′
Syvn1	Forward	5′-ACC GTG TCG TAG CTA TCC CT -3′
	Reverse	5′-AAT GTG CCT GGA AGA TGG GG-3′
Dnajc10	Forward	5′-CTG CAC ATG CTT CCT GGA GA-3′
	Reverse	5′-GGG GTC AGC AAA CTA GTC CC-3′
Herpud1	Forward	5′-CGC CCA TAA AAG GTA CCC GA-3′
	Reverse	5′-CGT CTG AGA CCA CAC AAC GA-3′
Il1b	Forward	5′-TAC GGA CCC CAA AAG ATG A-3′
	Reverse	5′-TGC TGC TGC GAG ATT TGA AG-3′
Foxo3	Forward	5′-GAG CTG GAG CTC GAA CCT T-3′
	Reverse	5′-TCC ACT TCG AGC GGA GAG AG-3′
Gabarapl2	Forward	5′-GGA ACA CAG ATG CGT GGA ATC-3′
	Reverse	5′-GAT GTC CGA GGG GAC CAA GTA-3′
Pink1	Forward	5′-GCT TGC CAA TCC CTT CTA TG-3′
	Reverse	5′-CTC TCG CTG GAG CAG TGA C-3′
Bnip3l	Forward	5′-CAC CAC AAG AAG ATG GGC AGA TCA-3′
	Reverse	5′-TGG ACC AGT CTG ATA CCC AGT-3′
MT-ND1	Forward	5′-CTA GCA GAA ACA AAC CGG GC-3′
	Reverse	5′-CCG GCT GCG TAT TCT ACG TT-3′
MT-16S rRNA	Forward	5′-CCG CAA GGG AAA GAT GAA AGA C-3′
	Reverse	5′-TCG TTT GGT TTC GGG GTT TC-3′
Hexokinase	Forward	5′-GCC AGC CTC TCC TGA TTT TAG TGT-3′
	Reverse	5′-GGG AAC ACA AAA GAC CTC TTC TGG-3′
Atf4	Forward	5'-CTC ATG GGG CCT TTA GGA CG-3'
	Reverse	5'-GTG GTC ACG TGA TCC TAC CG-3'
Atf6	Forward	5'-TGG AAG CCT AAA GAG GAC CTG-3'
	Reverse	5'-CGT GGG AGG ACA GAG AAA CAA-3'
Ern2	Forward	5'-AGC CTG TGG CTC AGT CTA GT-3'
	Reverse	5'-TTT CTT AAG AGT CCC CTG CCC-3'
Grp94	Forward	5'-ACC GAA AAG GAC TTG CGA CT-3'
	Reverse	5'-AGC CTT CTC GGC TTT TAC CC-3'
Ddit3	Forward	5'-CCT GAG GAG AGA GTG TTC CAG-3'
	Reverse	5'-GAC ACC GTC TCC AAG GTG AA-3'
Xbp1	Forward	5'-AAC ACG CTT GGG AAT GGA CA-3'
	Reverse	5'-ACA TAG TCT GAG TGC TGC GG-3'
Slc7a5	Forward	5'-AAG GGC AGG GAT TCA TGG TG-3'
	Reverse	5'-GTA GGG GTG TCT TTC AGG GC-3'
Slc7a8	Forward	5'-GGT GGA GGC GAT CTG TTT CA-3'
	Reverse	5'-TGG AAT TCT CCG GAA AGC GT-3'
Hif1a	Forward	5′-CAA GAT CTC GGC GAA GCA A-3′
	Reverse	5′-GGT GAG CCT CAT AAC AGA AGC TTT-3′
Ldha	Forward	5′-TGC CTA CGA GGT GAT CAA GCT-3′
	Reverse	5′-GCA CCC GCC TAA GGT TCT TC-3′
Tfeb	Forward	5′-CCA CCC CAG CCA TCA ACA C-3′
	Reverse	5′-CAG ACA GAT ACT CCC CAA CCT T-3′
Vps11	Forward	5′-ATC GGC AGT CTC TGG CTA ATG C-3′
	Reverse	5′-GGA CCT TGA TGG CTG TCT CTA C-3′
Uvrag	Forward	5′-GAC TTT GGA ATA ATG CCG GAT CG-3′
	Reverse	5′-CAG CCC ATC CAG GTA GAC TTT-3′
Becn1	Forward	5′-CAG CCT CTG AAA CTG GAC ACG A-3′
	Reverse	5′-CTC TCC TGA GTT AGC CTC TTC C-3′
Dram2	Forward	5′-CCC TGC ATT GCC TTA TAT CAG C-3′
	Reverse	5′-TGC TTG TAA CGA ACA TAC ATG GT-3′
Rab7a	Forward	5′-GAG CGG ACT TTC TGA CCA AGG A-3′
	Reverse	5′-CAA TCT GCA CCT CTG TAG AAG GC-3′
Lamp1	Forward	5′-CAG CAC TCT TTG AGG TGA AAA AC-3′
	Reverse	5′-CCA TTC GCA GTC TCG TAG GTG-3′
Lamp2	Forward	5′-TGC AGT GCA GAT GAA GAC AAC-3′
	Reverse	5′-TGA TGG CGC TTG AGA CCA AT-3′
Gapdh	Forward	5′-CAT CAC TGC CAC CCA GAA GAC TG-3′
	Reverse	5′-ATG CCA GTG AGC TTC CCG TTC AG-3′
